# Supplementary material for: Using a Material Library to Understand the Change of Tabletability by High Shear Wet Granulation
Source: Pharmaceutics. 2022 Nov 28;14(12):2631. doi: 10.3390/pharmaceutics14122631 (PMC9783360; doi:10.3390/pharmaceutics14122631)
Supplement: Supplementary file 1 [file pharmaceutics-14-02631-s001.zip]

Archive with 2 entries (2 files):
- Supplementary materials S1.pdf
- Supplementary materials S2.xlsx
