# Supplementary material for: Using a Material Library to Understand the Change of Tabletability by High Shear Wet Granulation
Source: Pharmaceutics. 2022 Nov 28;14(12):2631. doi: 10.3390/pharmaceutics14122631 (PMC9783360; doi:10.3390/pharmaceutics14122631)
Supplement: Supplementary file 1 [file pharmaceutics-14-02631-s001.zip › Supplementary materials S2.xlsx]

## Sheet: Spreadsheet S1
Material No.	Physical properties																			Compession descriptors																					Change of tabletability		Classification
	%HR	Da	Dc	Dt	Ie	IC	IH	AOR	t''	εp	SFp	Icd	D10	D50	D90	span	Iθ	%pf	%H	a	b-1	ab	R2	RMSE	f	R2	RMSE	Py	R2	RMSE	K	R2	RMSE	kb	R2	RMSE	d	g	R2	RMSE	RP	CoTr	Tabletability category	Relative change of tabletability
	%	g·ml-1	g·ml-1	g·cm-3				º	min			N	μm	μm	μm			%	%		MPa							MPa													%	%
Z1	3.32	0.4	0.56	1.5039	0.714286	28.5714	1.4	46.97	60	0.734025	0.265975	262.09	4.91067	18.9633	49.8867	2.37231	0	90.08	22.34	1.0026	15.2396	0.0658	0.9976	2.132	0.1341	0.9971	0.02158	79.62	0.9968	0.02339	6.42	0.9929	0.009612	9.739	0.93	0.3049	0.02516	1.102	0.9772	0.3028	107.96	2.53	2A	TypeⅡ
Z2	3.45	0.519031	0.714286	1.3877	0.526667	27.34	1.37619	40.75	60	0.624408	0.375592	59.33	5.99	31.08	86.93	2.6	0.0006	70	17.37	1.0221	8.7152	0.1173	0.9984	1.699	0.2331	0.9938	0.03881	55.93	0.9808	0.07462	8.45	0.9967	0.003433	12.85	0.9882	0.1101	0.003848	1.382	0.9943	0.09137	65.2	-5.97	2A	TypeⅠb
Z3	4.85	0.31	0.44	1.3674	0.953079	29.5455	1.41935	44.83	60	0.773292	0.226708	80.61	3.52	11.63	32.13	2.46	0	97.58	13.6	1.028	9.9322	0.1035	0.9988	1.483	0.2236	0.9994	0.0155	53.08	0.995	0.03576	7.59	0.9997	0.001652	9.211	0.9894	0.0993	0.01735	1.135	0.9858	0.1864	80.97	-4.83	2A	TypeⅡ
Z4	3.58	0.31	0.47	1.3671	1.09815	34.0426	1.51613	47.3	60	0.773243	0.226757	49.96	3.19	9.48	26.31	2.44	0.0001	97	23.17	1.0396	8.9562	0.1161	0.9988	1.453	0.2974	0.9981	0.02434	41.56	0.9721	0.1346	8.52	0.9974	0.004509	10.95	0.9771	0.1494	0.004527	1.253	0.9785	0.1083	84.97	-1.69	2B	TypeⅡ
Z5	2.71	0.37	0.56	1.3676	0.916988	33.9286	1.51351	46.83	60	0.729453	0.270547	66.71	4.85	17.1	41.07	2.12	0	94.85	18.54	1.0283	10.7661	0.0955	0.9975	2.13	0.2038	0.999	0.0145	41.93	0.9657	0.1255	7.25	0.996	0.007203	12.59	0.9833	0.186	0.003401	1.386	0.9894	0.1129	89.53	-1.62	2A	TypeⅡ
Z6	3.89	0.53	0.68	1.5222	0.416204	22.0588	1.28302	37.9	7.79	0.65182	0.34818	78.51	7.83	39.59	101.61	2.37	0.0009	61.17	13.11	0.9191	10.0276	0.0917	0.9974	2.545	0.1688	0.9992	0.009078	123.52	0.9889	0.02564	8.15	0.988	0.006271	15.24	0.9887	0.1394	0.0009245	1.678	0.9973	0.06458	182.51	13.07	2A	Type Ⅲ
Z7	2.8167	0.48	0.65	1.4476	0.544872	26.1538	1.35417	38.5	60	0.668417	0.331583	60.415	4.9	17.44	58.73	3.09	0.0003	87.63	13.43	1.0014	10.7551	0.0931	0.9973	2.194	0.1845	0.9982	0.01889	67.7	0.9922	0.04124	7.09	0.9982	0.002724	12.61	0.9783	0.1795	0.00645	1.365	0.9852	0.04924	59.28	-10.84	2A	TypeⅠb
Z8	4.1	0.48	0.7	1.3877	0.654762	31.4286	1.45833	45.5	60	0.654104	0.345896	46.75	5.46	17.88	52.98	2.66	0.00011	88.74	10.82	0.997	10.1994	0.0978	0.9981	1.838	0.1901	0.9963	0.02452	68.78	0.9873	0.04571	7.56	0.9943	0.007415	12.41	0.9831	0.1598	0.0009853	1.678	0.9919	0.1245	78.7	-3.59	2A	TypeⅡ
Z9	4.04	0.31	0.46	1.4456	1.05189	32.6087	1.48387	46.3	60	0.785556	0.214444	111.61	3.47	11.23	26.58	2.06	0	99.24	15.95	1.0157	10.97	0.0926	0.9978	1.843	0.1968	0.9947	0.03599	59.07	0.9939	0.03856	7.35	0.9955	0.00683	9.327	0.9755	0.1505	0.01817	1.137	0.9497	0.3461	79.66	-5.46	2A	TypeⅠb
Z10	3.33	0.31	0.45	1.4083	1.00358	31.1111	1.45161	41.7	60	0.779876	0.220124	140.39	3.24	10.26	22.56	1.88	0	100	20.74	0.9921	9.4236	0.1053	0.9989	1.514	0.2185	0.9993	0.01529	78.99	0.9936	0.02882	7.75	0.9989	0.003662	8.245	0.9423	0.2206	0.06058	0.8042	0.9317	0.2717	125.04	5.1	2A	Type Ⅲ
Z11	4.71	0.26	0.39	1.4974	1.28205	33.3333	1.5	47.3	60	0.826366	0.173634	145.83	3.45	11.14	24.34	1.87	0	100	9.36	0.9363	9.8502	0.0951	0.9992	1.39	0.1857	0.9975	0.02261	131.08	0.9876	0.02112	7.31	0.9962	0.007685	9.329	0.9685	0.2098	0.0759	0.8307	0.9597	0.3017	109	2.58	2A	TypeⅡ
Z12	4.63	0.38	0.55	1.4653	0.813397	30.9091	1.44737	45.3	60	0.740667	0.259333	59.88	3.96	13.26	41.58	2.83	0.000161	92.49	14.78	1.0035	10.577	0.0949	0.9981	1.967	0.2194	0.9959	0.03023	66.76	0.9932	0.03718	6.35	0.9944	0.009114	6.891	0.9526	0.1874	0.01863	1.036	0.9201	0.3001	126.06	4.57	2A	TypeⅡ
E1	5.43	0.48	0.62	1.4114	0.47043	22.5806	1.29167	44	60	0.659912	0.340088	292.39	8.74	38.39	91.65	2.16	0.000657	62.33	10.147	1.02512	9.5572	0.1073	0.9999	0.4	0.12	0.9959	0.04033	60.9756	0.9874	0.06195	7.9	0.9882	0.007612	7.554	0.9765	0.1478	0.2365	0.7192	0.9425	0.483	60.06	-21.85	1	TypeⅠa
E2	5.81	0.46	0.55	1.3734	0.355731	16.3636	1.19565	44.88	60	0.665065	0.334935	182.18	8.69	41.99	109.33	2.4	0.0013	57.3	10.0836	1.05186	9.8233	0.107078	0.9997	0.7678	0.0884	0.9964	0.04009	47.2367	0.9916	0.05566	6.48	0.9799	0.01996	8.643	0.9725	0.2051	0.2321	0.672	0.8902	0.5698	101.19	0.52	1	TypeⅡ
E3	7.98	0.47	0.61	1.4692	0.488315	22.9508	1.29787	43.7	60	0.680098	0.319902	120.25	7	12.86	19.45	0.968118	0	100	5.4852	0.95057	8.1378	0.116809	0.9992	1.263	0.1881	0.9994	0.01204	128.025	0.9621	0.04111	8.96	0.988	0.005612	10.58	0.975	0.1522	0.02179	0.9589	0.9652	0.1467	80.61	-2.82	2B	TypeⅡ
E4	5.26	0.47	0.61	1.4725	0.488315	22.9508	1.29787	42.86	60	0.680815	0.319185	302.77	9.86	39.77	109.093	2.5	0.0001	93.79	11.0695	0.993	10.2284	0.0971	0.9991	1.216	0.1546	0.9922	0.04375	94.52	0.9948	0.0223	8.23	0.9632	0.01197	6.334	0.9423	0.1426	0.2541	0.6682	0.9024	0.5718	81.77	-8.57	1	TypeⅠb
E5	6.81	0.63	0.82	1.5356	0.367789	23.1707	1.30159	39.3	60	0.589737	0.410263	35.89	17.81	61.81	134.2	1.88	0.0025843	38.7875	7.0945	0.8741	8.9423	0.0978	0.9995	0.9203	0.1274	0.9949	0.02264	240.96	0.9544	0.02992	11.88	0.9881	0.004956	12.99	0.9935	0.07527	0.01178	1.043	0.9742	0.1123	19.52	-9.2	2B	TypeⅠb
E6	2.66	0.6	0.74	1.5731	0.315315	18.9189	1.23333	40.67	6.48	0.618588	0.381412	254	4.44	19.1	82.59	4.09162	0.0004701	74.6	0.002971	0.905	5.5086	0.1643	0.9993	1.189	0.2462	0.9977	0.02124	192.64	0.9947	0.01232	14.07	0.9988	0.001923	10.33	0.9809	0.07742	0.097	0.7122	0.9752	0.1452	39.71	-13.12	A	TypeⅠb
E7	0.6	0.48	0.79	1.5082	0.817511	39.2405	1.64583	54.5	60	0.68174	0.31826	114.96	4.06867	34.3033	113.833	3.2	0.0013	61.55	0.0658	0.9251	3.2655	0.2833	0.9997	0.8161	0.3623	0.9998	0.01128	193.46	0.9942	0.01126	19.95	0.9962	0.001499	17.04	0.9745	0.1058	0.03132	0.7919	0.958	0.09609	85.95	-1.4	2B	TypeⅡ
E8	0.47	0.79	1.44	2.942	0.571378	45.1389	1.82278	52.83	60	0.731475	0.268525	64.03	1.75	12.67	30.91	2.3	0	99.42	0.07049	0.7513	4.3749	0.1717	0.9997	0.7742	0.1945	0.9994	0.01104	615.01	0.9642	0.008742	24.54	0.9877	0.002222	22.82	0.9539	0.1006	0.003129	1.081	0.96	0.02961	81.68	-0.66	2C	TypeⅡ
E9	12.08	0.5	0.7	1.4931	0.571429	28.5714	1.4	49.8	60	0.665126	0.334874	259.03	3.21	10.78	37.2	3.15	0.000444	71.38	4.3814	0.958773	3.4391	0.278784	0.9998	0.6386	0.3458	0.9976	0.03404	156.079	0.9186	0.06339	17.04	0.9773	0.004764	4.542	0.9468	0.08978	0.8232	0.2867	0.8878	0.272	100.88	0.26	1	TypeⅡ
E10	1.34	0.71	0.85	2.7103	0.23198	16.4706	1.19718	39.167	3.25	0.738036	0.261964	146.08	2.6	49.56	149.9	2.97	0.002501	50.23	0.190584	0.7077	3.7063	0.1909	0.9994	1.443	0.1996	0.9883	0.02732	686.34	0.9112	0.01586	20.27	0.9969	0.001282	15.93	0.9802	0.08437	0.04164	0.8019	0.9797	0.09248	65.8	-4.74	2B	TypeⅡ
E11	0.57	0.44	0.51	1.4928	0.311943	13.7255	1.15909	39.75	5.23	0.705252	0.294748	146.64	4.8	71.8	170.63	2.31	0.0038	36.89	0.3104	0.8913	4.3565	0.2046	0.9994	1.353	0.2799	0.9978	0.02147	190.91	0.989	0.01565	13.3	0.995	0.004221	12.38	0.9942	0.07148	0.06117	0.8303	0.9852	0.1517	140.41	9.32	2A	Type Ⅲ
E12	1.87	0.42	0.55	1.5473	0.562771	23.6364	1.30952	44.1	10.61	0.728559	0.271441	98.16	12.67	47.92	113.58	2.15	0.00148	52.84	2.3491	0.9183	6.7218	0.1366	0.9994	1.165	0.2525	0.9988	0.01581	166.56	0.9965	0.009987	11.62	0.9991	0.001289	9.364	0.9968	0.03486	0.1081	0.765	0.9968	0.07533	63.99	-11.01	2A	TypeⅠb
E13	2.93	0.46	0.56	3.7604	0.388199	17.8571	1.21739	36.33	46.06	0.877673	0.122327	87.53	1.4673	4.67	39.91	7.4919	0.0001672	92.46	1.7626																						57.16
E14	4.74	0.35	0.42	1.471	0.47619	16.6667	1.2	40.17	11.3	0.762067	0.237933	295.34	20.53	81.13	167	1.81	0.0049	26.47	1.9543	1.0272	7.3056	0.1406	0.9998	0.5871	0.2341	0.9967	0.04605	52.74	0.9904	0.05302	7.41	0.9779	0.01945	6.244	0.9876	0.09156	0.8735	0.5632	0.9528	0.8719		-43.8	1	TypeⅠa
E15	4.39	0.41	0.53	1.5567	0.552232	22.6415	1.29268	45.56	60	0.736622	0.263378	383.54	16.87	58.65	131.67	1.95737	0.0024	41.85	5.63	0.9579	5.5891	0.1714	0.9997	0.8085	0.2523	0.9988	0.0184	140.06	0.9786	0.03339	12.77	0.9879	0.004106	6.057	0.9922	0.04536	1.002	0.4904	0.9592	0.5996	39.86	-51.44	1	TypeⅠa
E16	3.17	0.36	0.48	1.2683	0.694444	25	1.33333	39.5	60	0.716155	0.283845	312.64	6.53	19.19	48.33	2.18	0.0001	90.82	17.7417	0.8703	9.5474	0.0912	0.9991	1.164	0.164	0.98	0.06258	251.51	0.9188	0.02744	10.98	0.9221	0.01143	9.633	0.9888	0.09441	0.1733	0.7044	0.9368	0.4472	53.15	-17.6	2A	TypeⅠa
E17	4.73	0.46	0.61	1.4829	0.534569	24.5902	1.32609	46.75	60	0.689797	0.310203	251.4	11.93	52.41	139.87	2.44	0.0022	48.11	9.988	0.9234	7.3407	0.1258	0.9996	0.7579	0.2205	0.9946	0.03749	202.8	0.9248	0.04413	13.34	0.9711	0.006276	8.676	0.9949	0.06226	0.2364	0.6405	0.9705	0.303	13.29	-33.6	1	TypeⅠa
E18	10.17	0.49	0.73	1.589	0.670953	32.8767	1.4898	43.2	60	0.69163	0.30837	90.6	16.38	46.72	107.8	1.96	0.0013	53.63	6.3266	0.8749	12.9484	0.0676	0.9983	1.848	0.1141	0.9779	0.05342	199.8	0.9406	0.04273	8.83	0.9624	0.01062	12.14	0.9846	0.1051	0.005191	1.193	0.9659	0.1144	72.42	-2.72	2B	TypeⅡ
Z'1	4.29	0.34	0.41	1.5724	0.502152	17.0732	1.20588	37.17	4.31	0.717585	0.282415	279.5	10.03	55.88	150.17	2.508	0.0026	45.86	20.73	1.0172	10.3753	0.098	0.9998	0.5622	0.1628	0.9972	0.02986	82.37	0.9702	0.06043	6.94	0.9859	0.01255	5.584	0.9426	0.1821	0.1714	0.6862	0.9065	0.4445			2A
Z'2	2.96	0.428571	0.52	1.4307	0.410256	17.5824	1.21333	38.5	3.23	0.7	0.3	57.84	7.55	33.74	91.51	4.89	0.0007	67.39	16.77	0.99108	9.71952	0.101968	0.9992	1.095	0.2141	0.9977	0.02268	87.41	0.9975	0.01542	9.12	0.9984	0.00193	13.78	0.9934	0.07805	0.00221	1.411	0.9901	0.07659			2B
Z'3	3.73	0.33	0.43	1.401	0.704722	23.2558	1.30303	36.33	3.95	0.76	0.235546	67.12	3.47	12.88	36.33	2.55	0	95.96	13.93	0.993049	11.43	0.086881	0.9987	1.437	0.2013	0.9958	0.03186	85.4	0.9981	0.01513	7.66	0.9939	0.008239	11.38	0.9724	0.1892	0.01516	1.118	0.985	0.1523			2A
Z'4	2.98	0.36	0.43	1.4312	0.452196	16.2791	1.19444	38.7	60	0.748463	0.251537	32.11	3.82	13.89	63.09	4.26	0.0003	86.77	22.91	0.979432	8.42605	0.116239	0.9987	1.426	0.272	0.9984	0.01973	87.72	0.9957	0.02141	9.63	0.998	0.003199	11.27	0.9768	0.1238	0.01143	1.01	0.968	0.09335			2B
Z'5	2.67	0.34	0.49	1.3701	0.90036	30.6122	1.44	40	60	0.73	0.27	73.33	5.02	21.8467	74.93	3.19967	0.0004	79.45	17.57	1.02743	9.82739	0.104548	0.998	1.948	0.2656	0.998	0.02506	47.51	0.9708	0.1163	7.88	0.9955	0.006582	11.78	0.9884	0.1251	0.002622	1.419	0.9958	0.06646			2B
Z'6	4.05	0.46	0.57	1.5774	0.419527	19.2982	1.24	33.2	2.89	0.71	0.29	258.6	6.87	63.77	140.87	1.77	0.003	39.64	10.68	0.921659	9.36406	0.0984252	0.999	1.464	0.1545	0.9994	0.009811	151.63	0.9795	0.03088	8.9	0.9945	0.004583	11.45	0.9722	0.181	0.04066	0.9731	0.9756	0.2651			2A
Z'7	1.93	0.4	0.47	1.4338	0.37234	14.8936	1.18	34.8	4.5	0.72	0.28	45.6	4.29	20.03	67.81	3.16	0.0002	82.31	23.87	0.972763	10.0681	0.0966184	0.9935	3.398	0.1657	0.9995	0.01383	73.86	0.9861	0.04969	6.99	0.9935	0.004717	11.85	0.9883	0.08583	0.0005493	1.791	0.9922	0.1116			2B
Z'8	2.95	0.46	0.56	1.4206	0.388199	17.8571	1.22	37.7	4.01	0.65	0.35	43.6	5.26	29.41	91.68	2.94	0.0007	67.6	10.74	0.967118	9.67118	0.1	0.998	1.965	0.1979	0.9984	0.01696	93.37	0.9922	0.02835	8.18	0.9954	0.006284	13.22	0.9868	0.138	0.002578	1.414	0.9833	0.1214			2B
Z'9	4.48	0.4	0.53	1.4571	0.613208	24.5283	1.33	40	60	0.73	0.27	74.67	5.35	30.67	91.06	2.79	0.0006	67.31	20.25	1.01636	10.1169	0.100462	0.9981	1.852	0.2624	0.9983	0.02302	61.12	0.9953	0.0387	8.07	0.9967	0.005545	10.46	0.9605	0.2051	0.02531	1.012	0.9812	0.1678			2A
Z'10	3.84	0.3	0.37	1.3612	0.630631	18.9189	1.23	37.8	60	0.78	0.22	89.73	4.53	19.76	84.13	4.03	0.0006	78.97	17.57	1.05463	9.48218	0.111222	0.9988	1.395	0.2367	0.9982	0.02707	36.9	0.9926	0.04803	7.28	0.998	0.005055	9.212	0.9647	0.1985	0.06232	0.8484	0.9499	0.3017			2A
Z'11	4.28	0.32	0.39	1.4745	0.560897	17.9487	1.22	39	13.11	0.78	0.22	121.47	2.99	11.26	32.34	2.86	0.0001	94.89	9.38	0.93985	9.15414	0.102669	0.9991	1.462	0.1892	0.9967	0.02706	134.7	0.9723	0.03457	7.82	0.9939	0.009063	9.154	0.9741	0.1736	0.07588	0.8502	0.9555	0.3489			2A
Z'12	4.39	0.41	0.5	1.543	0.439024	18	1.22	37.2	4.54	0.67	0.33	98.7	6	35.16	108	2.9	0.0012	61.53	16.5	0.959693	9.03839	0.10618	0.9992	1.318	0.1934	0.9976	0.02505	125.52	0.9434	0.05561	6.78	0.9944	0.008728	7.381	0.9509	0.1954	0.06938	0.7918	0.9245	0.7918			2A
E'1	5.09	0.42	0.53	1.358	0.49416	20.7547	1.26	42.4	60	0.69	0.31	96.48	11.69	48.14	128.23	2.42	0.0018	51.6	8.2771	1.04932	10.0735	0.104167	0.9984	1.427	0.12	0.9545	0.1533	38.9	0.933	0.2184	8.24	0.9311	0.01622	8.182	0.9814	0.1266	0.09326	0.8148	0.883	0.598			2A
E'2	4.57	0.43	0.51	1.3685	0.364797	15.6863	1.19	40.67	4.08	0.66	0.34	186.35	13.41	55	136.47	2.24	0.0023	45.88	7.6504	1.0457	9.11116	0.114771	0.9985	1.346	0.04	0.9931	0.07169	67.66	0.9229	0.1371	6.68	0.8908	0.03721	8.383	0.9424	0.2334	0.2364	0.6705	0.8063	0.8382			1
E'3	6.04	0.41	0.53	1.4108	0.552232	22.6415	1.29	43	60	0.71	0.29	36.49	7.92	13.2	19.69	0.89	0	100	5.0445	0.997009	9.9322	0.100381	0.9989	1.477	0.1166	0.9965	0.03587	115.25	0.9175	0.08798	9.05	0.9473	0.01425	10.71	0.9669	10.71	0.02524	0.8772	0.895	0.2111			2B
E'4	4.81	0.37	0.47	1.4728	0.575043	21.2766	1.27	40.6	60	0.71	0.29	123.16	12.45	46.87	117.3	2.24	0.0016	52.99	6.3682	0.993049	10.6951	0.0928505	0.9988	1.554	0.1282	0.9969	0.03275	108.25	0.9373	0.07491	8.99	0.9447	0.01275	8.499	0.9862	0.1133	0.06025	0.9487	0.9294	0.5956			2A
E'5	4.77	0.71	0.9	1.52377	0.29734	21.1111	1.27	36.83	3.2	0.53	0.47	20.91	23.47	89.39	177.07	1.72	0.006	22.26	7.8607	0.88968	18.7278	0.0475059	0.9969	1.971	0.0312	0.9791	0.04004	176.65	0.9404	0.03857	7.91	0.9181	0.01213	13	0.9463	0.1797	0.0001072	1.722	0.8472	0.07988			2C
E'6	1.01	0.52	0.6	1.5338	0.25641	13.3333	1.15	36.9	2.53	0.66	0.34	101.91	14.06	74.75	187.1	2.31	0.0037	34.44	0.1824	0.913242	5.05571	0.180636	0.9995	1.037	0.3	0.9965	0.02592	191.57	0.9914	0.01597	15.17	0.9973	0.002538	15.08	0.992	0.06652	0.008747	1.047	0.9771	0.07171			2B
E'7	0.88	0.53	0.61	1.5109	0.247448	13.1148	1.15	36.83	2.49	0.65	0.35	106.38	20.2533	92.59	214.5	2.1	0.0049	24.92	0.0786	0.931966	4.62162	0.201654	0.9996	0.938	0.3	0.9994	0.01297	160.9	0.9961	0.01104	15	0.9983	0.00145	14.02	0.993	0.07399	0.009117	1.036	0.9833	0.06786			2B
E'8	0.62	1	1.43	2.9377	0.300699	30.0699	1.43	45.83	60	0.66	0.34	62.15	1.78	13.02	34.89	2.54	0	97.73	0.0331	0.746269	4.08955	0.182482	0.9998	0.701	0.23	0.9979	0.01725	683.99	0.9799	0.006826	24.88	0.9867	0.00277	24.89	0.9649	0.129	0.002975	1.047	0.9646	0.03249			2C
E'9	12.98	0.43	0.55	1.4789	0.5074	21.8182	1.28	43.63	60	0.71	0.29	134.08	6.38	34.18	120.3	3.34	0.0013	63	2.6791	0.976562	3.38672	0.288351	0.9998	0.6341	0.3	0.992	0.07097	172.95	0.8739	0.07279	23.6855	0.9169	0.007043	6.7	0.953	0.1229	0.5171	0.3975	0.8104	0.4774			1
E'10	4.2	0.93	1.11	2.4014	0.174368	16.2162	1.19	38.17	1.54	0.61	0.39	126.7	38.39	152.83	318.63	1.83	0.006	10.92	0.0652	0.809717	4.36437	0.185529	0.9994	1.203	0.2	0.9934	0.02371	385.51	0.9502	0.0162	19.02	0.9963	0.0017	13.89	0.9836	0.08612	0.02268	0.8447	0.9795	0.0641			2B
E'11	0.78	0.3	0.34	1.5302	0.392157	11.7647	1.13	37.8	4.92	0.8	0.2	250.83	2.55	16.53	123.83	7.37	0.0014	65.57	0.1806	0.904977	4.61719	0.196002	0.9995	1.055	0.33	0.99	0.04888	197.43	0.9799	0.02165	13.32	0.9879	0.006028	13.59	0.9913	0.1338	0.03415	1.038	0.9589	0.4155			2A
E'12	1.95	0.38	0.44	1.5475	0.358852	13.6364	1.16	39.75	3.69	0.75	0.25	101.5	13.7	57.98	158.83	2.5	0.0026	44.02	1.0761	0.919963	6.71205	0.137061	0.9996	0.9554	0.24	0.9993	0.01389	176.96	0.9909	0.01663	12	0.9945	0.003292	11.49	0.997	0.05318	0.03729	0.9048	0.9893	0.1103			2A
E'13	2.53	0.51	0.61	3.42047	0.32144	16.3934	1.2	35.1	9.97	0.85	0.15	82.35	1.74	7.35	109.33	14.66	0.001	72.93	1.29897
E'14	4.05	0.34	0.4	1.4591	0.441176	15	1.18	37.5	4.93	0.77	0.23	256.99	23.14	85.85	201.57	2.08	0.0045	26.52	2.6669	1.02249	6.71268	0.152323	0.9999	0.5345	0.22	0.9946	0.06646	59.74	0.9803	0.07659	7.69	0.9668	0.02464	6.855	0.995	0.06622	0.3614	0.6374	0.9494	0.637			1
E'15	4.01	0.42	0.53	1.6256	0.49416	20.7547	1.26	38.2	4.49	0.74	0.26	133.44	21.06	64.46	150.77	2.01	0.0031	37.94	4.3931	0.911577	6.99544	0.13031	0.9997	0.9203	0.2	0.9911	0.04758	213.54	0.9389	0.03882	13.01	0.9695	0.006789	8.361	0.9934	0.06722	0.1847	0.6677	0.9326	0.3919			2A
E'16	6.67	0.26	0.31	1.34	0.620347	16.129	1.19	36.5	6.33	0.81	0.19	122.25	22.77	64.95	142.63	1.84	0.0028	35.52	16.4989	0.778816	8.95639	0.0869565	0.9988	1.337	0.1597	0.9993	0.007926	444.05	0.9254	0.178	14.05	0.925	0.007972	8.608	0.9947	0.03582	0.1271	0.6308	0.9475	0.1568			2A
E'17	5.3	0.43	0.56	1.41367	0.539867	23.2143	1.3	45.5	5.25	0.7	0.3	36.85	24.68	96.46	246.13	2.3	0.0043	24.83	5.2816	0.919118	13.0331	0.0705219	0.9999	0.4224	0.1092	0.9982	0.01871	189.11	0.955	0.03183	8.82	0.9813	0.007045	11.57	0.9819	0.09442	0.005378	1.104	0.9587	0.07484			2C
E'18	6.29	0.38	0.45	1.5186	0.409357	15.5556	1.18	37.2	3.66	0.75	0.25	73.29	50.38	122.07	261.3	1.73	0.007	9.85	10.8929	0.899281	23.3094	0.0385802	0.9976	2.139	0.05516	0.9969	0.01731	168.58	0.9757	0.02874	5.87	0.9925	0.005858	12.49	0.9721	0.1903	0.0005976	1.599	0.9793	0.08415			2B
Mean	4.09228	0.449293	0.588238	1.61916	0.543103	22.6517	1.30487	41.3176	35.139	0.713594	0.286332	131.565	9.81867	39.9449	104.036	2.84415	0.00154291	65.3306	9.4882
SD	2.43657	0.143048	0.213556	0.499964	0.227954	7.14007	0.133555	4.47757	27.3718	0.0629902	0.0630484	88.5104	9.16243	30.8148	64.8853	1.92351	0.00177174	26.3071	7.33831
